# Supplementary material for: Microbiomes in Acne Vulgaris and Their Susceptibility to Antibiotics in Indonesia: A Systematic Review and Meta-Analysis
Source: Antibiotics (Basel). 2023 Jan 11;12(1):145. doi: 10.3390/antibiotics12010145 (PMC9854683; doi:10.3390/antibiotics12010145)
Supplement: Supplementary file 1 [file antibiotics-12-00145-s001.zip]

Archive with 1 entries (1 files):
- antibiotics-2136107-supplementary.pdf
